# Supplementary material for: PCAF-mediated acetylation regulates RAD51 dynamic localization on chromatin during HR repair
Source: EMBO Rep. 2025 Jul 15;26(16):4100–23. doi: 10.1038/s44319-025-00513-6 (PMC12373954; doi:10.1038/s44319-025-00513-6)
Supplement: Supplementary file 3 — Source data Fig. 1 [file 44319_2025_513_MOESM3_ESM.zip]

Archive with 34 entries (25 files):
- Figure 1 Source Data/
- Figure 1 Source Data/1A/
- Figure 1 Source Data/1A/Input  bTubulin.tif
- Figure 1 Source Data/1A/Input RAD51.tif
- Figure 1 Source Data/1A/IP  Acelysine.tif
- Figure 1 Source Data/1A/IP RAD51.tif
- Figure 1 Source Data/1A/Numerical data.xlsx
- Figure 1 Source Data/1B/
- Figure 1 Source Data/1B/bTubulin.tif
- Figure 1 Source Data/1B/Histone H3.tif
- Figure 1 Source Data/1B/RAD51.tif
- Figure 1 Source Data/1C/
- Figure 1 Source Data/1C/Input  bTubulin.tif
- Figure 1 Source Data/1C/Input  Histone H3.tif
- Figure 1 Source Data/1C/Input RAD51.tif
- Figure 1 Source Data/1C/IP Acelysine.tif
- Figure 1 Source Data/1C/IP RAD51.tif
- Figure 1 Source Data/1C/Numerical data.xlsx
- Figure 1 Source Data/1D/
- Figure 1 Source Data/1D/Input  RAD51.tif
- Figure 1 Source Data/1D/Input bTubulin.tif
- Figure 1 Source Data/1D/IP  Acelysine.tif
- Figure 1 Source Data/1D/IP RAD51.tif
- Figure 1 Source Data/1D/Numerical data.xlsx
- Figure 1 Source Data/1E/
- Figure 1 Source Data/1E/bTubulin.tif
- Figure 1 Source Data/1E/Numerical data.xlsx
- Figure 1 Source Data/1E/RAD51.tif
- Figure 1 Source Data/1F/
- Figure 1 Source Data/1F/Numerical data.xlsx
- Figure 1 Source Data/1G/
- Figure 1 Source Data/1G/Numerical data.xlsx
- Figure 1 Source Data/1H/
- Figure 1 Source Data/1H/Numerical data.xlsx
