# Supplementary material for: PCAF-mediated acetylation regulates RAD51 dynamic localization on chromatin during HR repair
Source: EMBO Rep. 2025 Jul 15;26(16):4100–23. doi: 10.1038/s44319-025-00513-6 (PMC12373954; doi:10.1038/s44319-025-00513-6)
Supplement: Supplementary file 3 — Source data Fig. 1 [file 44319_2025_513_MOESM3_ESM.zip › Figure 1 Source Data/1A/Numerical data.xlsx]

## Sheet: Sheet1
Utr	0	1	2	4	8	24
0.921445	1.06242	1.36979	1.65015	1.53123	0.935168	1.00361
1.03838	0.994031	1.32682	1.5876	1.47861	1.1198	1.12545
1.04017	0.985671	1.30068	1.5907	1.48392	1.13821	1.17633
