# Supplementary material for: PCAF-mediated acetylation regulates RAD51 dynamic localization on chromatin during HR repair
Source: EMBO Rep. 2025 Jul 15;26(16):4100–23. doi: 10.1038/s44319-025-00513-6 (PMC12373954; doi:10.1038/s44319-025-00513-6)
Supplement: Supplementary file 3 — Source data Fig. 1 [file 44319_2025_513_MOESM3_ESM.zip › Figure 1 Source Data/1D/Numerical data.xlsx]

## Sheet: Sheet1
DMSO	TSA	NAM
1.01074	1.27652	0.618082
1.01493	1.18442	0.916985
0.97433	1.195	0.898968
