# Supplementary material for: PCAF-mediated acetylation regulates RAD51 dynamic localization on chromatin during HR repair
Source: EMBO Rep. 2025 Jul 15;26(16):4100–23. doi: 10.1038/s44319-025-00513-6 (PMC12373954; doi:10.1038/s44319-025-00513-6)
Supplement: Supplementary file 3 — Source data Fig. 1 [file 44319_2025_513_MOESM3_ESM.zip › Figure 1 Source Data/1E/Numerical data.xlsx]

## Sheet: Sheet1
	DMSO			TSA
0	1.08106	0.930448	0.988493	1.0068	1.0402	0.953003
3	0.902993	0.851473	0.921426	0.900823	0.909587	0.869919
6	0.629324	0.588572	0.67044	0.509968	0.43369	0.502929
9	0.582583	0.588645	0.581833	0.485593	0.489486	0.407534
