# Supplementary material for: PCAF-mediated acetylation regulates RAD51 dynamic localization on chromatin during HR repair
Source: EMBO Rep. 2025 Jul 15;26(16):4100–23. doi: 10.1038/s44319-025-00513-6 (PMC12373954; doi:10.1038/s44319-025-00513-6)
Supplement: Supplementary file 3 — Source data Fig. 1 [file 44319_2025_513_MOESM3_ESM.zip › Figure 1 Source Data/1G/Numerical data.xlsx]

## Sheet: Sheet1
RAD51
	DMSO
-	0	0	2	5	0	0	0	3	0	0	0	4	0	1	6	1	0	0	0	2	0	0	0	1	0	1	0	0	0	2	5	0	0	7	0	0	3	0	1	1	3	0	0	4	0	0	3	4	0
1	75	69	74	82	69	73	65	72	68	74	63	78	59	83	76	69	74	83	76	89	74	58	83	76	59	73	59	67	58	69	72	68	54	73	69	68	71	56	49	74	59	77	68	62	57	65	73	68	59
4	47	29	38	36	43	47	52	28	34	27	33	27	31	43	45	36	48	52	36	41	38	51	37	41	29	33	53	42	31	27	36	33	29	37	41	43	38	44	39	36	28	37	43	33	39	41	37	36	29
8	28	16	24	19	25	13	26	17	24	29	31	25	15	17	21	26	24	19	32	16	27	13	16	24	28	15	18	14	17	27	23	19	16	24	18	21	13	18	15	22	19	21	17	16	14	23	15	18	21
Gh2ax	DMSO
-	0	3	1	0	0	2	1	0	0	0	2	4	0	0	0	3	0	0	0	0	4	0	2	6	0	0	0	0	1	3	0	0	0	0	2	0	2	3	0	0	0	1	4	0	0	0	1	0	2
1	63	84	57	79	48	87	96	78	59	63	81	77	76	59	86	72	58	74	68	57	78	83	69	47	58	62	75	83	64	77	81	59	48	74	62	73	58	76	59	73	82	67	84	77	63	52	79	68	74
4	34	47	28	36	41	37	25	43	21	26	31	28	37	29	31	36	26	33	35	27	43	36	29	36	37	29	31	33	27	42	37	34	26	47	36	41	27	34	28	31	29	26	30	35	28	39	27	33	26
8	13	22	19	16	17	12	21	31	16	25	31	29	18	23	24	17	21	15	9	27	19	16	28	15	24	17	16	23	14	19	26	17	24	39	28	31	25	26	21	13	19	14	18	21	25	27	31	14	18
[truncated: 51 more columns]
