# Supplementary material for: PCAF-mediated acetylation regulates RAD51 dynamic localization on chromatin during HR repair
Source: EMBO Rep. 2025 Jul 15;26(16):4100–23. doi: 10.1038/s44319-025-00513-6 (PMC12373954; doi:10.1038/s44319-025-00513-6)
Supplement: Supplementary file 3 — Source data Fig. 1 [file 44319_2025_513_MOESM3_ESM.zip › Figure 1 Source Data/1H/Numerical data.xlsx]

## Sheet: Sheet1
ETO
	Utr			TSA
0	96.8014	97.9989	105.2	95.4124	112.056	92.5319
3.3	83.3996	93.8024	85.1904	70.286	74.5699	73.8229
11	81.149	81.7691	80.3418	72.2214	59.8676	67.4677
33	67.0735	66.3732	61.7171	40.5984	41.2944	50.3886
100	44.7977	38.9601	39.933	30.2479	30.129	27.7862
ADR
	Utr			TSA
0	104.315	100.213	95.4723	96.7308	103.99	99.2797
0.3	77.8231	81.1355	75.9821	55.5204	61.0998	55.5605
1.1	15.0109	14.7354	14.8369	13.7547	13.0923	13.1191
3.3	12.4378	12.416	12.2566	11.3462	10.9716	11.179
10	12.1624	12.4813	11.5463	10.8913	10.6237	10.4163
