# Supplementary material for: PCAF-mediated acetylation regulates RAD51 dynamic localization on chromatin during HR repair
Source: EMBO Rep. 2025 Jul 15;26(16):4100–23. doi: 10.1038/s44319-025-00513-6 (PMC12373954; doi:10.1038/s44319-025-00513-6)
Supplement: Supplementary file 4 — Source data Fig. 2 [file 44319_2025_513_MOESM4_ESM.zip]

Archive with 43 entries (35 files):
- Figure 2 Source Data/
- Figure 2 Source Data/2A/
- Figure 2 Source Data/2A/Input  bTubulin.tif
- Figure 2 Source Data/2A/Input  RAD51.tif
- Figure 2 Source Data/2A/Input Flag.tif
- Figure 2 Source Data/2A/IP  Flag.tif
- Figure 2 Source Data/2A/IP  RAD51.tif
- Figure 2 Source Data/2B/
- Figure 2 Source Data/2B/Input  bTubulin.tif
- Figure 2 Source Data/2B/input  RAD51.tif
- Figure 2 Source Data/2B/input PCAF.tif
- Figure 2 Source Data/2B/IP  PCAF.tif
- Figure 2 Source Data/2B/IP RAD51.tif
- Figure 2 Source Data/2C/
- Figure 2 Source Data/2C/input  PCAF.tif
- Figure 2 Source Data/2C/input RAD51.tif
- Figure 2 Source Data/2C/IP  PCAF.tif
- Figure 2 Source Data/2C/IP RAD51.tif
- Figure 2 Source Data/2D/
- Figure 2 Source Data/2D/Ace-lysine.tif
- Figure 2 Source Data/2D/PCAF.tif
- Figure 2 Source Data/2D/RAD51.tif
- Figure 2 Source Data/2E/
- Figure 2 Source Data/2E/Input  bTubulin.tif
- Figure 2 Source Data/2E/Input  Flag.tif
- Figure 2 Source Data/2E/Input  RAD51.tif
- Figure 2 Source Data/2E/IP  Flag.tif
- Figure 2 Source Data/2E/IP  RAD51.tif
- Figure 2 Source Data/2E/Numerical data.xlsx
- Figure 2 Source Data/2F/
- Figure 2 Source Data/2F/Input  bTubulin.tif
- Figure 2 Source Data/2F/Input  Flag.tif
- Figure 2 Source Data/2F/Input  PCAF.tif
- Figure 2 Source Data/2F/IP  Flag.tif
- Figure 2 Source Data/2F/IP  PCAF.tif
- Figure 2 Source Data/2G/
- Figure 2 Source Data/2G/Input  Flag.tif
- Figure 2 Source Data/2G/Input  His.tif
- Figure 2 Source Data/2G/Input  RAD51.tif
- Figure 2 Source Data/2G/Input bTubulin.tif
- Figure 2 Source Data/2G/IP  Flag.tif
- Figure 2 Source Data/2G/IP  RAD51.tif
- Figure 2 Source Data/2G/IP His.tif
