# Supplementary material for: PCAF-mediated acetylation regulates RAD51 dynamic localization on chromatin during HR repair
Source: EMBO Rep. 2025 Jul 15;26(16):4100–23. doi: 10.1038/s44319-025-00513-6 (PMC12373954; doi:10.1038/s44319-025-00513-6)
Supplement: Supplementary file 4 — Source data Fig. 2 [file 44319_2025_513_MOESM4_ESM.zip › Figure 2 Source Data/2E/Numerical data.xlsx]

## Sheet: Sheet1
-	+
1.0212	1.28128
0.981976	1.26031
0.996824	1.2668
