# Supplementary material for: PCAF-mediated acetylation regulates RAD51 dynamic localization on chromatin during HR repair
Source: EMBO Rep. 2025 Jul 15;26(16):4100–23. doi: 10.1038/s44319-025-00513-6 (PMC12373954; doi:10.1038/s44319-025-00513-6)
Supplement: Supplementary file 5 — Source data Fig. 3 [file 44319_2025_513_MOESM5_ESM.zip]

Archive with 62 entries (49 files):
- Figure 3 Source Data/
- Figure 3 Source Data/3A/
- Figure 3 Source Data/3A/bTubulin.tif
- Figure 3 Source Data/3A/Flag.tif
- Figure 3 Source Data/3A/Numerical data.xlsx
- Figure 3 Source Data/3A/RAD51.tif
- Figure 3 Source Data/3B/
- Figure 3 Source Data/3B/bTubulin.tif
- Figure 3 Source Data/3B/Flag.tif
- Figure 3 Source Data/3B/Numerical data.xlsx
- Figure 3 Source Data/3B/PCAF.tif
- Figure 3 Source Data/3B/RAD51.tif
- Figure 3 Source Data/3C/
- Figure 3 Source Data/3C/bTubulin.tif
- Figure 3 Source Data/3C/Numerical data.xlsx
- Figure 3 Source Data/3C/PCAF.tif
- Figure 3 Source Data/3C/RAD51.tif
- Figure 3 Source Data/3D/
- Figure 3 Source Data/3D/bTubulin.tif
- Figure 3 Source Data/3D/Numerical data.xlsx
- Figure 3 Source Data/3D/PCAF.tif
- Figure 3 Source Data/3D/RAD51.tif
- Figure 3 Source Data/3E/
- Figure 3 Source Data/3E/bTubulin.tif
- Figure 3 Source Data/3E/Flag.tif
- Figure 3 Source Data/3E/Numerical data.xlsx
- Figure 3 Source Data/3E/PCAF.tif
- Figure 3 Source Data/3E/RAD51.tif
- Figure 3 Source Data/3F/
- Figure 3 Source Data/3F/bTubulin.tif
- Figure 3 Source Data/3F/Flag.tif
- Figure 3 Source Data/3F/Numerical data.xlsx
- Figure 3 Source Data/3F/PCAF.tif
- Figure 3 Source Data/3F/RAD51.tif
- Figure 3 Source Data/3G/
- Figure 3 Source Data/3G/Input bTubulin.tif
- Figure 3 Source Data/3G/Input Flag.tif
- Figure 3 Source Data/3G/Input RAD51.tif
- Figure 3 Source Data/3G/IP His.tif
- Figure 3 Source Data/3G/IP RAD51.tif
- Figure 3 Source Data/3H/
- Figure 3 Source Data/3H/Input bTubulin.tif
- Figure 3 Source Data/3H/Input Flag.tif
- Figure 3 Source Data/3H/Input RAD51.tif
- Figure 3 Source Data/3H/IP Acelysine.tif
- Figure 3 Source Data/3H/IP RAD51.tif
- Figure 3 Source Data/3I/
- Figure 3 Source Data/3I/Numerical data.xlsx
- Figure 3 Source Data/3J/
- Figure 3 Source Data/3J/Input bTubulin.tif
- Figure 3 Source Data/3J/Input PCAF.tif
- Figure 3 Source Data/3J/Input RAD51.tif
- Figure 3 Source Data/3J/IP His.tif
- Figure 3 Source Data/3J/IP RAD51.tif
- Figure 3 Source Data/3K/
- Figure 3 Source Data/3K/Input bTubulin.tif
- Figure 3 Source Data/3K/Input PCAF.tif
- Figure 3 Source Data/3K/Input RAD51.tif
- Figure 3 Source Data/3K/IP Acelysine.tif
- Figure 3 Source Data/3K/IP RAD51.tif
- Figure 3 Source Data/3L/
- Figure 3 Source Data/3L/Numerical data.xlsx
