# Supplementary material for: PCAF-mediated acetylation regulates RAD51 dynamic localization on chromatin during HR repair
Source: EMBO Rep. 2025 Jul 15;26(16):4100–23. doi: 10.1038/s44319-025-00513-6 (PMC12373954; doi:10.1038/s44319-025-00513-6)
Supplement: Supplementary file 5 — Source data Fig. 3 [file 44319_2025_513_MOESM5_ESM.zip › Figure 3 Source Data/3B/Numerical data.xlsx]

## Sheet: Sheet1
	EV			Flag-PCAF
0	1.04598	1.02174	0.932278	1.07438	0.961637	0.963985
3	0.954533	0.939907	0.841588	0.462403	0.413144	0.435374
6	0.470164	0.457344	0.484745	0.408264	0.401239	0.475699
9	0.199296	0.194323	0.172579	0.128675	0.140894	0.124705
12	0.133462	0.123208	0.108881	0.040172	0.024951	0.049178
