# Supplementary material for: PCAF-mediated acetylation regulates RAD51 dynamic localization on chromatin during HR repair
Source: EMBO Rep. 2025 Jul 15;26(16):4100–23. doi: 10.1038/s44319-025-00513-6 (PMC12373954; doi:10.1038/s44319-025-00513-6)
Supplement: Supplementary file 5 — Source data Fig. 3 [file 44319_2025_513_MOESM5_ESM.zip › Figure 3 Source Data/3C/Numerical data.xlsx]

## Sheet: Sheet1
sgNC	sg-1	sg-2	sg-3
1.00795	1.43922	1.46974	1.91065
0.982985	1.45536	1.42859	1.88148
1.00907	1.42364	1.44173	1.94003
