# Supplementary material for: PCAF-mediated acetylation regulates RAD51 dynamic localization on chromatin during HR repair
Source: EMBO Rep. 2025 Jul 15;26(16):4100–23. doi: 10.1038/s44319-025-00513-6 (PMC12373954; doi:10.1038/s44319-025-00513-6)
Supplement: Supplementary file 5 — Source data Fig. 3 [file 44319_2025_513_MOESM5_ESM.zip › Figure 3 Source Data/3D/Numerical data.xlsx]

## Sheet: Sheet1
	sgNC			sgPCAF
0	0.973871	1.0124	1.01373	1.00281	1.05234	0.944853
3	0.983157	0.932047	0.97501	1.07578	1.02252	1.01406
6	0.903638	0.835579	0.737851	0.921801	0.954655	0.906651
9	0.751142	0.804307	0.630393	0.933486	0.862881	0.888936
12	0.512244	0.576076	0.47456	0.811246	0.788894	0.775521
