# Supplementary material for: PCAF-mediated acetylation regulates RAD51 dynamic localization on chromatin during HR repair
Source: EMBO Rep. 2025 Jul 15;26(16):4100–23. doi: 10.1038/s44319-025-00513-6 (PMC12373954; doi:10.1038/s44319-025-00513-6)
Supplement: Supplementary file 5 — Source data Fig. 3 [file 44319_2025_513_MOESM5_ESM.zip › Figure 3 Source Data/3F/Numerical data.xlsx]

## Sheet: Sheet1
EV	Flag-PCAF
DMSO	DMSO	MG132	3-MA	Baf-A1
1.01689	0.813189	1.13124	0.869515	0.734455
1.01595	0.865369	1.18313	0.928155	0.781314
0.967165	0.830597	1.14885	0.880287	0.757879
