# Supplementary material for: PCAF-mediated acetylation regulates RAD51 dynamic localization on chromatin during HR repair
Source: EMBO Rep. 2025 Jul 15;26(16):4100–23. doi: 10.1038/s44319-025-00513-6 (PMC12373954; doi:10.1038/s44319-025-00513-6)
Supplement: Supplementary file 5 — Source data Fig. 3 [file 44319_2025_513_MOESM5_ESM.zip › Figure 3 Source Data/3I/Numerical data.xlsx]

## Sheet: Sheet1
Ace-lysine
EV	FLAG-PCAF
1.18975	1.75732
0.93682	1.45457
0.873431	1.30729
