# Supplementary material for: PCAF-mediated acetylation regulates RAD51 dynamic localization on chromatin during HR repair
Source: EMBO Rep. 2025 Jul 15;26(16):4100–23. doi: 10.1038/s44319-025-00513-6 (PMC12373954; doi:10.1038/s44319-025-00513-6)
Supplement: Supplementary file 6 — Source data Fig. 4 [file 44319_2025_513_MOESM6_ESM.zip]

Archive with 71 entries (53 files):
- Figure 4 Source Data/
- Figure 4 Source Data/4A/
- Figure 4 Source Data/4A/Input bTubulin.tif
- Figure 4 Source Data/4A/Input Flag.tif
- Figure 4 Source Data/4A/IP Acelysine.tif
- Figure 4 Source Data/4A/IP Flag.tif
- Figure 4 Source Data/4A/Numerical data.xlsx
- Figure 4 Source Data/4B/
- Figure 4 Source Data/4B/Input bTubulin.tif
- Figure 4 Source Data/4B/Input Flag.tif
- Figure 4 Source Data/4B/Input His.tif
- Figure 4 Source Data/4B/IP Acelysine.tif
- Figure 4 Source Data/4B/IP His.tif
- Figure 4 Source Data/4B/Numerical data.xlsx
- Figure 4 Source Data/4C/
- Figure 4 Source Data/4C/b-Tubulin.tif
- Figure 4 Source Data/4C/Flag.tif
- Figure 4 Source Data/4C/Numerical data.xlsx
- Figure 4 Source Data/4C/RAD51.tif
- Figure 4 Source Data/4D/
- Figure 4 Source Data/4D/DMSO bTubulin.tif
- Figure 4 Source Data/4D/DMSO Flag.tif
- Figure 4 Source Data/4D/DMSO gH2AX.tif
- Figure 4 Source Data/4D/ETO bTubulin.tif
- Figure 4 Source Data/4D/ETO Flag.tif
- Figure 4 Source Data/4D/ETO gH2AX.tif
- Figure 4 Source Data/4E/
- Figure 4 Source Data/4E/EV ETO+/
- Figure 4 Source Data/4E/EV ETO+/DAPI.tif
- Figure 4 Source Data/4E/EV ETO+/GH2AX.tif
- Figure 4 Source Data/4E/EV ETO+/RAD51.tif
- Figure 4 Source Data/4E/EV ETO-/
- Figure 4 Source Data/4E/EV ETO-/DAPI.tif
- Figure 4 Source Data/4E/EV ETO-/GH2AX.tif
- Figure 4 Source Data/4E/EV ETO-/RAD51.tif
- Figure 4 Source Data/4E/K40Q ETO+/
- Figure 4 Source Data/4E/K40Q ETO+/DAPI.tif
- Figure 4 Source Data/4E/K40Q ETO+/GHA2X.tif
- Figure 4 Source Data/4E/K40Q ETO+/RAD51.tif
- Figure 4 Source Data/4E/K40Q ETO-/
- Figure 4 Source Data/4E/K40Q ETO-/DAPI.tif
- Figure 4 Source Data/4E/K40Q ETO-/GH2AX.tif
- Figure 4 Source Data/4E/K40Q ETO-/RAD51.tif
- Figure 4 Source Data/4E/K40R ETO+/
- Figure 4 Source Data/4E/K40R ETO+/DAPI.tif
- Figure 4 Source Data/4E/K40R ETO+/GH2AX.tif
- Figure 4 Source Data/4E/K40R ETO+/RAD51.tif
- Figure 4 Source Data/4E/K40R ETO-/
- Figure 4 Source Data/4E/K40R ETO-/DAPI.tif
- Figure 4 Source Data/4E/K40R ETO-/GH2AX.tif
- Figure 4 Source Data/4E/K40R ETO-/RAD51.tif
- Figure 4 Source Data/4E/NC ETO+/
- Figure 4 Source Data/4E/NC ETO+/DAPI.tif
- Figure 4 Source Data/4E/NC ETO+/GH2AX.tif
- Figure 4 Source Data/4E/NC ETO+/RAD51.tif
- Figure 4 Source Data/4E/NC ETO-/
- Figure 4 Source Data/4E/NC ETO-/DAPI.tif
- Figure 4 Source Data/4E/NC ETO-/GH2AX.tif
- Figure 4 Source Data/4E/NC ETO-/RAD51.tif
- Figure 4 Source Data/4E/WT ETO+/
- Figure 4 Source Data/4E/WT ETO+/DAPI.tif
- Figure 4 Source Data/4E/WT ETO+/GH2AX.tif
- Figure 4 Source Data/4E/WT ETO+/RAD51.tif
- Figure 4 Source Data/4E/WT ETO-/
- Figure 4 Source Data/4E/WT ETO-/DAPI.tif
- Figure 4 Source Data/4E/WT ETO-/GH2AX.tif
- Figure 4 Source Data/4E/WT ETO-/RAD51.tif
- Figure 4 Source Data/4F/
- Figure 4 Source Data/4F/Numerical data.xlsx
- Figure 4 Source Data/4G/
- Figure 4 Source Data/4G/Numerical data.xlsx
