# Supplementary material for: PCAF-mediated acetylation regulates RAD51 dynamic localization on chromatin during HR repair
Source: EMBO Rep. 2025 Jul 15;26(16):4100–23. doi: 10.1038/s44319-025-00513-6 (PMC12373954; doi:10.1038/s44319-025-00513-6)
Supplement: Supplementary file 6 — Source data Fig. 4 [file 44319_2025_513_MOESM6_ESM.zip › Figure 4 Source Data/4A/Numerical data.xlsx]

## Sheet: Sheet1
WT	K40R	K64R	K70R	K80R	K285R	5KR
1.00094	0.565133	0.960324	0	0.749544	0.714165	0.336394
0.983786	0.586526	0.934729	0	0.769198	0.769834	0.357263
1.01528	0.60958	0.930143	0	0.775944	0.753001	0.401806
