# Supplementary material for: PCAF-mediated acetylation regulates RAD51 dynamic localization on chromatin during HR repair
Source: EMBO Rep. 2025 Jul 15;26(16):4100–23. doi: 10.1038/s44319-025-00513-6 (PMC12373954; doi:10.1038/s44319-025-00513-6)
Supplement: Supplementary file 6 — Source data Fig. 4 [file 44319_2025_513_MOESM6_ESM.zip › Figure 4 Source Data/4B/Numerical data.xlsx]

## Sheet: Sheet1
WT	K40R
0.889305	0.54115
1.06911	0.527736
1.04158	0.48715
