# Supplementary material for: PCAF-mediated acetylation regulates RAD51 dynamic localization on chromatin during HR repair
Source: EMBO Rep. 2025 Jul 15;26(16):4100–23. doi: 10.1038/s44319-025-00513-6 (PMC12373954; doi:10.1038/s44319-025-00513-6)
Supplement: Supplementary file 6 — Source data Fig. 4 [file 44319_2025_513_MOESM6_ESM.zip › Figure 4 Source Data/4C/Numerical data.xlsx]

## Sheet: Sheet1
siNC	siRAD51	siRAD51+WT	siRAD51+K40R	siRAD51+K40Q
108.884	72.8929	128.474	193.622	74.7153
86.5604	58.3143	111.617	205.011	95.672
104.556	48.9749	113.212	187.244	75.6264
