# Supplementary material for: PCAF-mediated acetylation regulates RAD51 dynamic localization on chromatin during HR repair
Source: EMBO Rep. 2025 Jul 15;26(16):4100–23. doi: 10.1038/s44319-025-00513-6 (PMC12373954; doi:10.1038/s44319-025-00513-6)
Supplement: Supplementary file 6 — Source data Fig. 4 [file 44319_2025_513_MOESM6_ESM.zip › Figure 4 Source Data/4F/Numerical data.xlsx]

## Sheet: Sheet1
RAD51
	NC
-	2	0	1	4	9	0	0	0	0	3	0	0	2	0	0	0	1	0	0	3	1	0	0	0	4	0	2	0	0	1	0	0	3	0	0	2	4	0	0	3	0	0	0	1	0	0	4	0	8
+	36	49	47	53	47	51	63	59	49	52	37	44	56	41	55	39	41	37	56	34	51	46	33	29	54	61	47	40	42	53	65	51	37	28	49	41	29	53	35	44	31	27	54	43	37	29	30	41	39
GH2AX
	NC
-	1	0	0	3	6	0	0	0	2	5	0	0	11	0	1	0	0	3	5	1	0	0	0	2	0	0	4	0	0	1	3	5	2	2	1	3	0	0	2	1	0	0	3	9	0	1	0	1	0
+	35	24	37	34	26	43	31	27	39	28	37	29	41	36	19	24	33	30	27	29	34	36	24	33	43	27	36	29	43	31	27	49	36	31	27	24	35	26	19	30	25	34	27	36	28	31	42	31	27
[truncated: 201 more columns]
