# Supplementary material for: PCAF-mediated acetylation regulates RAD51 dynamic localization on chromatin during HR repair
Source: EMBO Rep. 2025 Jul 15;26(16):4100–23. doi: 10.1038/s44319-025-00513-6 (PMC12373954; doi:10.1038/s44319-025-00513-6)
Supplement: Supplementary file 6 — Source data Fig. 4 [file 44319_2025_513_MOESM6_ESM.zip › Figure 4 Source Data/4G/Numerical data.xlsx]

## Sheet: Sheet1
ETO
	NC			RAD51KD+EV			RAD51KD+WT			RAD51KD+K40R			RAD51KD+K40Q
0	101.889	98.0569	100.054	99.8174	100.137	100.046	94.7066	107.085	98.2081	106.474	92.2926	101.234	100.134	99.4302	100.436
7	90.3807	88.2826	92.6923	66.6878	65.4682	66.7259	89.9556	89.9392	85.8787	94.3491	91.4521	92.8111	77.3078	68.1571	74.8743
22	72.5156	68.5079	70.6185	44.7825	39.2657	37.665	68.9627	72.2177	64.968	81.1517	80.6688	83.8162	54.7831	47.0604	57.2568
66	53.6706	53.4319	50.5172	33.3963	33.4821	32.5293	55.614	54.8414	53.2467	55.2396	66.47	61.2303	42.3946	43.1387	33.9076
200	29.5113	28.1545	32.9536	11.6625	11.1766	11.2766	27.2234	26.0398	27.1248	38.8412	39.0737	40.0393	23.5905	21.3984	23.5704
ADR
	NC			RAD51KD+EV			RAD51KD+WT			RAD51KD+K40R			RAD51KD+K40Q
0	104.175	97.2947	98.5302	98.37	99.5615	102.069	95.7418	98.7662	105.492	102.744	98.155	99.1007	96.0777	98.8197	105.103
0.5	86.4543	81.4147	75.8458	50.5674	51.5217	56.9019	74.9549	80.2994	83.8271	90.7685	93.6256	90.878	62.4613	58.7046	55.941
1.6	52.7433	53.9882	51.7454	35.1078	33.5397	34.561	53.1523	50.6696	60.2844	64.1492	73.3575	68.2008	43.0299	45.7503	36.5095
5	28.4529	24.5375	21.9906	24.5899	24.4816	24.2959	24.353	24.6238	24.195	24.3297	23.5831	23.4039	22.9507	24.3541	23.4905
15	17.0869	16.6878	16.1176	17.3166	16.1869	16.1663	17.582	17.8529	15.167	14.3748	17.6102	16.4355	18.6758	16.1497	18.0928
