# Supplementary material for: PCAF-mediated acetylation regulates RAD51 dynamic localization on chromatin during HR repair
Source: EMBO Rep. 2025 Jul 15;26(16):4100–23. doi: 10.1038/s44319-025-00513-6 (PMC12373954; doi:10.1038/s44319-025-00513-6)
Supplement: Supplementary file 7 — Source data Fig. 5 [file 44319_2025_513_MOESM7_ESM.zip]

Archive with 29 entries (18 files):
- Figure 5 Source Data/
- Figure 5 Source Data/5C/
- Figure 5 Source Data/5C/Numerical data.xlsx
- Figure 5 Source Data/5D/
- Figure 5 Source Data/5D/Numerical data.xlsx
- Figure 5 Source Data/5E/
- Figure 5 Source Data/5E/EV ETO+.tif
- Figure 5 Source Data/5E/EV ETO-.tif
- Figure 5 Source Data/5E/Numerical data.xlsx
- Figure 5 Source Data/5E/PCAF ETO+.tif
- Figure 5 Source Data/5E/PCAF ETO-.tif
- Figure 5 Source Data/5F/
- Figure 5 Source Data/5F/Numerical data.xlsx
- Figure 5 Source Data/5F/sgNC ETO+.tif
- Figure 5 Source Data/5F/sgNC ETO-.tif
- Figure 5 Source Data/5F/sgPCAF ETO+.tif
- Figure 5 Source Data/5F/sgPCAF ETO-.tif
- Figure 5 Source Data/5G/
- Figure 5 Source Data/5G/Numerical data.xlsx
- Figure 5 Source Data/5H/
- Figure 5 Source Data/5H/Numerical data.xlsx
- Figure 5 Source Data/5I/
- Figure 5 Source Data/5I/Numerical data.xlsx
- Figure 5 Source Data/5J/
- Figure 5 Source Data/5J/Numerical data.xlsx
- Figure 5 Source Data/5K/
- Figure 5 Source Data/5K/Numerical data.xlsx
- Figure 5 Source Data/5L/
- Figure 5 Source Data/5L/Numerical data.xlsx
