# Supplementary material for: PCAF-mediated acetylation regulates RAD51 dynamic localization on chromatin during HR repair
Source: EMBO Rep. 2025 Jul 15;26(16):4100–23. doi: 10.1038/s44319-025-00513-6 (PMC12373954; doi:10.1038/s44319-025-00513-6)
Supplement: Supplementary file 7 — Source data Fig. 5 [file 44319_2025_513_MOESM7_ESM.zip › Figure 5 Source Data/5C/Numerical data.xlsx]

## Sheet: Sheet1
RAD51
	EV
-	0	3	1	0	5	6	0	0	0	3	9	0	0	0	1	4	0	11	0	0	0	7	1	6	13	0	0	1	0	2	0	0	0	0	3	5	8	4	2	7	0	1	1	2	4	0	0	1	3
0	78	64	93	83	77	52	79	67	82	98	69	76	87	105	68	79	91	83	59	64	70	73	85	62	77	96	54	93	80	76	58	43	39	72	82	55	78	84	75	59	61	68	74	71	83	68	74	69	93
1	80	97	106	55	79	87	112	96	67	49	91	108	81	95	83	98	106	75	106	93	50	68	102	72	88	85	97	84	101	65	92	85	69	94	78	89	47	95	84	73	59	86	95	104	83	86	79	93	77
2	46	53	69	67	54	31	46	53	48	61	45	39	53	37	45	63	54	33	51	49	56	39	47	71	55	64	68	29	54	86	47	51	39	52	61	42	37	51	39	42	51	55	30	42	39	51	37	41	37
4	38	44	41	47	49	54	21	34	51	35	36	27	58	24	33	29	41	30	48	16	27	19	55	37	29	26	19	38	36	28	31	42	28	45	37	51	37	37	41	38	25	31	27	33	39	47	39	21	38
8	25	39	21	28	36	21	19	24	21	32	16	19	15	31	13	19	25	32	21	16	19	14	32	11	14	9	14	13	16	4	16	11	34	26	29	35	22	20	16	23	15	31	9	11	26	31	24	18	16
24	3	18	9	6	9	2	0	15	3	8	3	1	0	3	8	1	6	9	0	0	3	11	7	9	0	1	1	0	0	0	3	0	3	1	4	9	3	0	0	3	2	8	2	6	9	4	5	1	0
GH2AX
	EV
-	0	6	4	1	0	0	3	7	2	15	0	0	5	6	3	1	0	0	0	0	0	0	1	2	3	0	4	0	0	0	5	0	2	9	0	0	0	0	1	0	3	0	0	14	0	0	0	5	0
0	90	105	71	63	47	68	65	49	71	63	46	55	67	49	37	51	64	68	73	55	47	40	39	58	51	67	63	69	62	44	49	39	50	51	68	64	38	58	55	59	51	60	49	61	39	47	61	41	29
1	82	103	95	76	84	93	77	80	56	59	74	93	71	46	84	88	93	98	64	84	80	78	75	81	85	89	91	49	86	47	74	48	77	63	81	49	67	69	73	80	85	74	76	58	69	71	83	47	71
2	44	51	63	43	51	41	48	51	24	46	41	39	46	54	37	38	42	58	55	30	35	32	57	44	47	42	25	36	48	32	58	33	52	58	31	56	44	26	46	34	37	37	24	47	63	42	52	42	56
4	29	37	44	26	27	17	18	30	41	38	37	25	20	36	29	37	42	31	27	39	36	53	48	45	38	41	27	25	36	47	36	45	38	41	37	35	24	26	31	28	36	29	35	29	36	38	28	28	36
8	20	38	31	21	18	36	16	15	22	34	29	26	17	15	14	31	25	27	35	17	19	4	16	28	24	29	23	13	26	17	11	8	16	19	25	11	10	6	14	18	19	21	27	32	14	10	17	15	21
24	8	4	6	0	7	0	3	0	4	3	0	2	7	2	13	9	0	4	9	3	0	0	2	15	0	0	4	5	0	2	0	6	0	6	4	3	0	2	3	0	0	0	3	4	0	3	15	0	13
[truncated: 51 more columns]
