# Supplementary material for: PCAF-mediated acetylation regulates RAD51 dynamic localization on chromatin during HR repair
Source: EMBO Rep. 2025 Jul 15;26(16):4100–23. doi: 10.1038/s44319-025-00513-6 (PMC12373954; doi:10.1038/s44319-025-00513-6)
Supplement: Supplementary file 7 — Source data Fig. 5 [file 44319_2025_513_MOESM7_ESM.zip › Figure 5 Source Data/5D/Numerical data.xlsx]

## Sheet: Sheet1
RAD51
	sgNC
-	0	2	1	1	1	2	0	0	4	0	0	1	0	0	0	0	2	0	4	0	0	0	0	5	1	0	0	0	3	0	0	0	2	0	0	6	0	4	0	3	0	0	0	4	0	0	0	2	0
1	33	64	72	73	69	76	68	65	54	63	59	78	64	61	59	62	50	63	58	51	56	48	53	59	62	71	48	64	57	53	61	49	58	62	61	59	64	57	49	59	63	61	64	59	63	57	48	61	59
4	46	35	32	36	48	45	36	38	41	47	54	39	46	37	41	47	44	39	36	45	39	41	43	39	40	38	46	42	47	31	29	33	36	46	47	53	41	29	26	38	33	42	46	39	47	38	46	33	47
8	23	26	18	29	21	26	16	14	27	31	25	26	16	19	25	17	14	26	24	27	15	18	19	21	24	29	24	19	15	23	19	16	24	21	27	21	28	15	24	29	32	25	17	15	26	25	27	19	23
GH2AX
	sgNC
-	0	1	0	0	4	1	0	0	0	2	0	1	0	1	0	0	0	4	3	0	0	0	6	0	1	4	0	0	3	0	0	0	2	5	1	0	0	0	0	3	6	8	0	1	3	2	1	0	2
1	63	68	72	78	57	61	53	58	63	74	66	51	49	59	63	71	62	76	56	59	53	48	59	61	74	71	69	58	51	63	79	83	64	72	75	71	59	64	73	61	71	49	65	74	56	51	61	59	68
4	31	43	37	29	34	46	25	31	26	29	33	27	39	41	33	27	34	37	36	42	39	31	35	28	46	47	51	43	37	32	43	39	31	36	30	37	38	41	53	39	42	36	29	53	41	37	28	29	32
8	18	15	13	14	24	17	26	23	18	24	19	16	21	19	16	20	35	21	28	19	24	21	19	23	26	14	27	22	31	26	19	25	21	19	18	9	16	21	26	37	25	19	21	17	14	18	21	32	26
[truncated: 51 more columns]
