# Supplementary material for: PCAF-mediated acetylation regulates RAD51 dynamic localization on chromatin during HR repair
Source: EMBO Rep. 2025 Jul 15;26(16):4100–23. doi: 10.1038/s44319-025-00513-6 (PMC12373954; doi:10.1038/s44319-025-00513-6)
Supplement: Supplementary file 7 — Source data Fig. 5 [file 44319_2025_513_MOESM7_ESM.zip › Figure 5 Source Data/5E/Numerical data.xlsx]

## Sheet: Sheet1
	EV																																	FLAG-PCAF
-	3.57942	6.36364	1.88679	0.486345	2.7027	5.38462	7.76256	10.0592	0.534759	6.54762	3.84615	0.816327	0.271647	2.65781	7.8125	2.05696	0.377989	3.02183	3.63294	2.59027	3.66077	9.22582	15.1515	19.4245	2.64641	2.91105	17.3316	7.80952	3.85391	7.20634	0.606875	13.4742		1.07709	3.48012	6.08642	12.75	2.4393	3.46769	4.00893	5.83799	0.257732	1.30434	6.94737	1.17143	14.176	0.231884	7.00472	1.8146
4	25.9073	7.1305	14.7027	2.25255	12.8332	21.1633	12.2742	30.2438	16.3636	17.3569	16.3979	8.65437	10.3427	12.2703	1.60919	20.2048	0.176039	24.4632	21.1972	8.15693	12.5912	2.28475	3.51193	25.7426	2.78652	24.4882	3.84615	25.8973	1.74863	17.2198	22.422	14.1981	31.9592	24.9099	30.8316	42.0984	23.5848	27.7282	31	22.2767	10.7938	32.6405	21.9181	35.8447	34.8457	32.2848	28.2036	5.90726	37.1305
[truncated: 23 more columns]
