# Supplementary material for: PCAF-mediated acetylation regulates RAD51 dynamic localization on chromatin during HR repair
Source: EMBO Rep. 2025 Jul 15;26(16):4100–23. doi: 10.1038/s44319-025-00513-6 (PMC12373954; doi:10.1038/s44319-025-00513-6)
Supplement: Supplementary file 7 — Source data Fig. 5 [file 44319_2025_513_MOESM7_ESM.zip › Figure 5 Source Data/5F/Numerical data.xlsx]

## Sheet: Sheet1
	sgNC																																						sgPCAF
-	4.76106	1.55131	7.66834	0.738503	3.34102	4.47248	3.93881	2.81046	10.254	8.33607	3.87376	1.66667	2.54483	1.45454	8.56115	3.5915	5.44899	3.8175	18.218	1.14442	1.78274	0.01775	1.66792	5.83877	4.43111	2.67549	7.30883	2.26471	16.9412	13.9773	3.98712	7.03743	2.85299	9.85114					1.22218	0	3.7308	0.805471	0.099644	2.82171	6.5942	0	3.38406	3.12239	1.81265
4	19.6454	20.1483	24.5265	18.1646	9.40503	13.2828	25.234	31.2447	20.4664	14.3296	34.7484	8.44354	27.362	31.7565	10.2182	36.3886	21.053	27.054	15.5381	4.04717	11.0483	8.075	20.0132	19.9231	13.9275	24.2581	12.6866	9.9932	10.921	18.9512	4.67981	8.35039	5.23421	21.7143	16.0249	18.8405	15.7944	3.52594	12.7087	8.56569	13.2758	23.0604	21.7676	14.9843	9.05904	2.48889	15.4085	23.4993	15.0945
[truncated: 27 more columns]
