# Supplementary material for: PCAF-mediated acetylation regulates RAD51 dynamic localization on chromatin during HR repair
Source: EMBO Rep. 2025 Jul 15;26(16):4100–23. doi: 10.1038/s44319-025-00513-6 (PMC12373954; doi:10.1038/s44319-025-00513-6)
Supplement: Supplementary file 7 — Source data Fig. 5 [file 44319_2025_513_MOESM7_ESM.zip › Figure 5 Source Data/5G/Numerical data.xlsx]

## Sheet: Sheet1
EV	FLAG-PCAF
90.411	29.7945
99.6575	47.2603
109.931	31.8493
sgNC	sgPCAF
108.261	122.609
95.2174	125.217
96.5217	113.478
