# Supplementary material for: PCAF-mediated acetylation regulates RAD51 dynamic localization on chromatin during HR repair
Source: EMBO Rep. 2025 Jul 15;26(16):4100–23. doi: 10.1038/s44319-025-00513-6 (PMC12373954; doi:10.1038/s44319-025-00513-6)
Supplement: Supplementary file 7 — Source data Fig. 5 [file 44319_2025_513_MOESM7_ESM.zip › Figure 5 Source Data/5H/Numerical data.xlsx]

## Sheet: Sheet1
RAD51
	EV
-	0	3	0	0	0	2	4	0	0	0	1	3	0	0	0	2	0	0	0	3	6	0	0	0	0	2	0	0	3	0	0	0	2	1	0	0	0	3	0	0	0	2	6	1	3	0	0	5	0
+	51	67	54	48	39	55	57	46	62	68	62	53	47	51	50	48	41	37	46	53	55	61	74	57	63	51	54	63	52	46	41	38	49	39	51	54	47	56	43	56	48	37	46	41	52	40	39	46	49
GH2AX
	EV
-	0	2	3	0	0	0	3	0	0	0	2	4	0	0	0	0	3	0	0	0	5	2	0	0	0	1	4	8	0	0	0	0	0	3	7	0	0	0	0	2	1	0	0	0	5	0	0	0	6
+	41	36	37	54	49	58	36	39	42	27	35	47	28	37	53	45	34	29	35	38	41	52	48	39	46	55	26	37	40	43	31	33	28	39	41	36	45	44	37	42	51	36	39	44	35	31	38	37	26
[truncated: 101 more columns]
