# Supplementary material for: PCAF-mediated acetylation regulates RAD51 dynamic localization on chromatin during HR repair
Source: EMBO Rep. 2025 Jul 15;26(16):4100–23. doi: 10.1038/s44319-025-00513-6 (PMC12373954; doi:10.1038/s44319-025-00513-6)
Supplement: Supplementary file 7 — Source data Fig. 5 [file 44319_2025_513_MOESM7_ESM.zip › Figure 5 Source Data/5I/Numerical data.xlsx]

## Sheet: Sheet1
	EV																													PCAF
-	0	0.278117	5.99359	0	6.58601	0.471	0	1.25119	12.6456	0.673182	1.3137	2.76731	0.73183	3.23125	0.506047	3.09756	0.461319	0	13.2488	3.49509	1.09775	6.18242	0	3.24883	3.32929	0.73183	5.78245	0	2.24883	0	0.077088	1.48012	0.08642	12.75	0.439297	0.008764	0	0.467693	0.008929	0.837989	0.257732	0	1.30434	6.94737	0.171429	14.176	0.231884	0.004717	1.8146
+	25.4828	11.053	20.6798	2.37464	15.7944	31.7143	26.0249	18.617	9.14832	43.6061	0	19.1646	22.5559	23	0	15.4545	0	22.3475	17.1383	18.4435	0	9.82668	14.6133	14.362	1.75646	18.7345	17.7565	11.4033		40.7171	10.0403	37.1588	32.1633	12.2742	29.8845	45.7426	19.6258	30.4752	27.3205	31.058	29.0185	20.4708	53.7238	54.3676	30.1122	35.9331	27.015	43.4698	14.5311
[truncated: 54 more columns]
