# Supplementary material for: PCAF-mediated acetylation regulates RAD51 dynamic localization on chromatin during HR repair
Source: EMBO Rep. 2025 Jul 15;26(16):4100–23. doi: 10.1038/s44319-025-00513-6 (PMC12373954; doi:10.1038/s44319-025-00513-6)
Supplement: Supplementary file 7 — Source data Fig. 5 [file 44319_2025_513_MOESM7_ESM.zip › Figure 5 Source Data/5J/Numerical data.xlsx]

## Sheet: Sheet1
	NC			PCAF
0	99.6089	109.346	91.0447	101.85	100.63	97.5205
3.3	97.912	95.234	99.7216	95.5132	80.3684	82.0293
11	80.3261	76.2694	86.6963	71.6467	69.2853	63.0431
33	61.335	72.3916	61.6068	48.4021	38.5548	34.7686
100	23.1473	16.8898	16.4324	19.238	19.4978	18.1045
