# Supplementary material for: PCAF-mediated acetylation regulates RAD51 dynamic localization on chromatin during HR repair
Source: EMBO Rep. 2025 Jul 15;26(16):4100–23. doi: 10.1038/s44319-025-00513-6 (PMC12373954; doi:10.1038/s44319-025-00513-6)
Supplement: Supplementary file 7 — Source data Fig. 5 [file 44319_2025_513_MOESM7_ESM.zip › Figure 5 Source Data/5K/Numerical data.xlsx]

## Sheet: Sheet1
	NC			sgPCAF
0	99.6089	94.0447	106.346	103.954	88.4604	107.585
3.3	90.234	94.7216	92.6904	97.2738	101.008	101.491
11	70.2694	68.5828	72.4843	93.3664	94.6797	90.0071
33	68.8405	62.335	61.6068	77.9754	74.0951	70.7791
100	18.4116	17.6105	16.4324	17.3882	15.0383	20.5033
