# Supplementary material for: PCAF-mediated acetylation regulates RAD51 dynamic localization on chromatin during HR repair
Source: EMBO Rep. 2025 Jul 15;26(16):4100–23. doi: 10.1038/s44319-025-00513-6 (PMC12373954; doi:10.1038/s44319-025-00513-6)
Supplement: Supplementary file 7 — Source data Fig. 5 [file 44319_2025_513_MOESM7_ESM.zip › Figure 5 Source Data/5L/Numerical data.xlsx]

## Sheet: Sheet1
	EV			PCAF			PCAF+RAD51
0	97.7629	100.44	101.797	100.938	98.3962	100.666	99.9297	99.7798	100.29
3.3	69.4429	69.5683	69.6199	56.6831	55.4472	58.4299	70.1301	69.2197	78.8457
11	60.3865	61.8467	61.6107	48.5549	48.7945	53.6059	63.4907	63.957	59.6936
33	39.7955	37.996	39.3013	31.031	31.958	29.8581	36.4112	36.0782	33.3025
100	12.626	12.6702	13.0832	11.8423	12.0315	12.0063	12.4184	11.9298	11.5856
