# Supplementary material for: PCAF-mediated acetylation regulates RAD51 dynamic localization on chromatin during HR repair
Source: EMBO Rep. 2025 Jul 15;26(16):4100–23. doi: 10.1038/s44319-025-00513-6 (PMC12373954; doi:10.1038/s44319-025-00513-6)
Supplement: Supplementary file 8 — Source data Fig. 6 [file 44319_2025_513_MOESM8_ESM.zip]

Archive with 65 entries (49 files):
- Figure 6 Source Data/
- Figure 6 Source Data/6A/
- Figure 6 Source Data/6A/bTubulin.tif
- Figure 6 Source Data/6A/Numerical data.xlsx
- Figure 6 Source Data/6A/PCAF.tif
- Figure 6 Source Data/6A/RAD51.tif
- Figure 6 Source Data/6B/
- Figure 6 Source Data/6B/bTubulin.tif
- Figure 6 Source Data/6B/Flag.tif
- Figure 6 Source Data/6B/Numerical data.xlsx
- Figure 6 Source Data/6B/PCAF.tif
- Figure 6 Source Data/6B/RAD51.tif
- Figure 6 Source Data/6C/
- Figure 6 Source Data/6C/Input bTubulin.tif
- Figure 6 Source Data/6C/Input Flag.tif
- Figure 6 Source Data/6C/Input RAD51.tif
- Figure 6 Source Data/6C/IP Acelysine.tif
- Figure 6 Source Data/6C/IP RAD51.tif
- Figure 6 Source Data/6C/Numerical data.xlsx
- Figure 6 Source Data/6D/
- Figure 6 Source Data/6D/bTubulin.tif
- Figure 6 Source Data/6D/Flag.tif
- Figure 6 Source Data/6D/Histone H3.tif
- Figure 6 Source Data/6D/Numerical data.xlsx
- Figure 6 Source Data/6D/RAD51.tif
- Figure 6 Source Data/6E/
- Figure 6 Source Data/6E/DHAT ETO+/
- Figure 6 Source Data/6E/DHAT ETO+/DAPI.tif
- Figure 6 Source Data/6E/DHAT ETO+/GH2AX.tif
- Figure 6 Source Data/6E/DHAT ETO+/RAD51.tif
- Figure 6 Source Data/6E/DHAT ETO-/
- Figure 6 Source Data/6E/DHAT ETO-/DAPI.tif
- Figure 6 Source Data/6E/DHAT ETO-/GH2AX.tif
- Figure 6 Source Data/6E/DHAT ETO-/RAD51.tif
- Figure 6 Source Data/6E/EV ETO+/
- Figure 6 Source Data/6E/EV ETO+/DAPI.tif
- Figure 6 Source Data/6E/EV ETO+/GH2AX.tif
- Figure 6 Source Data/6E/EV ETO+/RAD51.tif
- Figure 6 Source Data/6E/EV ETO-/
- Figure 6 Source Data/6E/EV ETO-/DAPI.tif
- Figure 6 Source Data/6E/EV ETO-/GH2AX.tif
- Figure 6 Source Data/6E/EV ETO-/RAD51.tif
- Figure 6 Source Data/6E/Numerical data.xlsx
- Figure 6 Source Data/6E/PCAF ETO+/
- Figure 6 Source Data/6E/PCAF ETO+/DAPI.tif
- Figure 6 Source Data/6E/PCAF ETO+/GH2AX.tif
- Figure 6 Source Data/6E/PCAF ETO+/RAD51.tif
- Figure 6 Source Data/6E/PCAF ETO-/
- Figure 6 Source Data/6E/PCAF ETO-/DAPI.tif
- Figure 6 Source Data/6E/PCAF ETO-/GH2AX.tif
- Figure 6 Source Data/6E/PCAF ETO-/RAD51.tif
- Figure 6 Source Data/6F/
- Figure 6 Source Data/6F/DHAT ETO+.tif
- Figure 6 Source Data/6F/DHAT ETO-.tif
- Figure 6 Source Data/6F/EV ETO+.tif
- Figure 6 Source Data/6F/EV ETO-.tif
- Figure 6 Source Data/6F/Numerical data.xlsx
- Figure 6 Source Data/6F/WT ETO+.tif
- Figure 6 Source Data/6F/WT ETO-.tif
- Figure 6 Source Data/6G/
- Figure 6 Source Data/6G/Numerical data.xlsx
- Figure 6 Source Data/6H/
- Figure 6 Source Data/6H/Numerical data.xlsx
- Figure 6 Source Data/6I/
- Figure 6 Source Data/6I/Numerical data.xlsx
