# Supplementary material for: PCAF-mediated acetylation regulates RAD51 dynamic localization on chromatin during HR repair
Source: EMBO Rep. 2025 Jul 15;26(16):4100–23. doi: 10.1038/s44319-025-00513-6 (PMC12373954; doi:10.1038/s44319-025-00513-6)
Supplement: Supplementary file 8 — Source data Fig. 6 [file 44319_2025_513_MOESM8_ESM.zip › Figure 6 Source Data/6B/Numerical data.xlsx]

## Sheet: Sheet1
	EV			DETA HAT
0	0.992006	0.895774	1.11222	1.03747	0.955286	1.00725
3	0.692196	0.719884	0.758612	0.815144	0.7466	0.807368
6	0.658263	0.673632	0.695179	0.804795	0.60966	0.804639
9	0.574409	0.502651	0.613315	0.56323	0.611873	0.597304
12	0.399527	0.367574	0.369287	0.456233	0.400144	0.455466
