# Supplementary material for: PCAF-mediated acetylation regulates RAD51 dynamic localization on chromatin during HR repair
Source: EMBO Rep. 2025 Jul 15;26(16):4100–23. doi: 10.1038/s44319-025-00513-6 (PMC12373954; doi:10.1038/s44319-025-00513-6)
Supplement: Supplementary file 8 — Source data Fig. 6 [file 44319_2025_513_MOESM8_ESM.zip › Figure 6 Source Data/6D/Numerical data.xlsx]

## Sheet: Sheet1
EV	WT	DETA HAT
0.955334	0.571252	1.21877
1.05619	0.516474	1.14302
0.988475	0.62672	1.20136
