# Supplementary material for: PCAF-mediated acetylation regulates RAD51 dynamic localization on chromatin during HR repair
Source: EMBO Rep. 2025 Jul 15;26(16):4100–23. doi: 10.1038/s44319-025-00513-6 (PMC12373954; doi:10.1038/s44319-025-00513-6)
Supplement: Supplementary file 8 — Source data Fig. 6 [file 44319_2025_513_MOESM8_ESM.zip › Figure 6 Source Data/6E/Numerical data.xlsx]

## Sheet: Sheet1
RAD51
	EV
-	0	4	8	0	0	0	0	3	6	9	0	0	0	4	0	0	0	1	3	0	0	12	0	4	1	1	1	5	3	7	0	0	1	3	5	0	0	2	0	0	0	3	1	6	0	2	0	9	1
+	62	37	46	39	41	50	53	47	28	44	59	61	55	40	65	37	49	37	28	49	51	27	46	57	51	42	37	29	52	57	36	28	39	43	45	55	41	35	67	59	30	49	53	58	43	61	29	37	46
GH2AX
	EV
-	0	3	0	0	1	4	0	0	0	3	0	0	5	0	6	0	0	12	4	0	0	0	6	8	0	0	0	4	5	0	0	0	2	0	0	0	5	7	0	0	8	0	11	0	0	0	1	0	2
+	39	37	29	46	28	35	37	41	30	26	18	53	48	37	31	28	37	41	26	39	21	35	24	31	38	29	21	17	36	28	47	36	27	40	31	27	41	39	22	19	36	31	47	29	33	27	40	33	25
[truncated: 101 more columns]
