# Supplementary material for: PCAF-mediated acetylation regulates RAD51 dynamic localization on chromatin during HR repair
Source: EMBO Rep. 2025 Jul 15;26(16):4100–23. doi: 10.1038/s44319-025-00513-6 (PMC12373954; doi:10.1038/s44319-025-00513-6)
Supplement: Supplementary file 8 — Source data Fig. 6 [file 44319_2025_513_MOESM8_ESM.zip › Figure 6 Source Data/6F/Numerical data.xlsx]

## Sheet: Sheet1
	EV																																																PCAF
-	1.68238	5.68199	3.36585	8.75679	1.73746	3.82685	6.45516	0.022589	0.054139	6.45611	17.2719	1.39264	4.08736	5.92622	0	0	5.5624	6.4126	1.77387	0.849592	6.55257	3.75554	6.80694	9.57789	2.32069	5.49008	3.30763	0.009211	2.49421	9.26352	0.036858	3.32938	0	4.0785	0	3.78311	3.65197	0	0.282048										1.05936
+	24.3899	19.831	14.3427	3.09829	9.95224	25.9167	11.2191	10.7883	3.51195	10.1819	7.11492	7.65643	17.9715	21.016	18.548	17.955	4.08376	18.963	19.7241	6.19828	18.0151	5.25993	8.53567	13.9695	2.84705	1.4339	24.6801	4.49738	16.8734	2.13333	25.267	19.0843	20.5406	16.0254	9.96436	14.6293	25.2257	6.76635	25.5382	4.27994	2.1985	17.0766	37.5814	27.986	6.01764	7.60286	27.3782	11.885	39.0954
[truncated: 90 more columns]
