# Supplementary material for: PCAF-mediated acetylation regulates RAD51 dynamic localization on chromatin during HR repair
Source: EMBO Rep. 2025 Jul 15;26(16):4100–23. doi: 10.1038/s44319-025-00513-6 (PMC12373954; doi:10.1038/s44319-025-00513-6)
Supplement: Supplementary file 8 — Source data Fig. 6 [file 44319_2025_513_MOESM8_ESM.zip › Figure 6 Source Data/6H/Numerical data.xlsx]

## Sheet: Sheet1
	EV			PCAF			DETA HAT
0	92.3959	103.992	103.613	97.1786	97.5461	105.275	98.9015	100.359	100.739
3.3	84.387	93.7247	101.251	63.3632	59.1073	64.6138	89.5258	97.0128	91.2614
11	65.1926	72.7447	78.3712	50.3171	46.0969	52.2198	61.1435	73.0035	71.784
33	42.8683	48.4013	55.8289	31.8772	29.0261	34.6927	43.81	39.5731	45.7271
100	17.0196	16.3085	17.2428	16.478	17.3315	17.5271	16.9477	18.2183	17.3788
