# Supplementary material for: PCAF-mediated acetylation regulates RAD51 dynamic localization on chromatin during HR repair
Source: EMBO Rep. 2025 Jul 15;26(16):4100–23. doi: 10.1038/s44319-025-00513-6 (PMC12373954; doi:10.1038/s44319-025-00513-6)
Supplement: Supplementary file 8 — Source data Fig. 6 [file 44319_2025_513_MOESM8_ESM.zip › Figure 6 Source Data/6I/Numerical data.xlsx]

## Sheet: Sheet1
	EV			PCAF			DETA HAT
0	98.3342	103.332	98.3342	102.236	96.1676	101.597	100.721	100.954	98.3244
0.3	97.9362	95.6857	97.8969	65.5856	63.9612	63.4271	95.8984	95.2336	96.0809
1.1	68.6895	68.3357	68.3161	41.8314	41.8369	40.4713	64.0517	65.1937	67.6928
3.3	17.7141	18.4315	18.0925	12.6975	12.7691	12.7416	13.9157	15.4038	14.3644
10	11.5572	12.0289	11.9994	10.7758	10.5281	11.3815	12.6775	13.1546	13.484
