# Supplementary material for: PCAF-mediated acetylation regulates RAD51 dynamic localization on chromatin during HR repair
Source: EMBO Rep. 2025 Jul 15;26(16):4100–23. doi: 10.1038/s44319-025-00513-6 (PMC12373954; doi:10.1038/s44319-025-00513-6)
Supplement: Supplementary file 9 — Expanded View Figure and Appendix source data [file 44319_2025_513_MOESM9_ESM.zip]

Archive with 225 entries (162 files):
- Expanded View Figure and Appendix source data/
- Expanded View Figure and Appendix source data/Appendix source data/
- Expanded View Figure and Appendix source data/Appendix source data/S1 F/
- Expanded View Figure and Appendix source data/Appendix source data/S1 F/DMSO ETO+/
- Expanded View Figure and Appendix source data/Appendix source data/S1 F/DMSO ETO+/DAPI.tif
- Expanded View Figure and Appendix source data/Appendix source data/S1 F/DMSO ETO+/GH2AX.tif
- Expanded View Figure and Appendix source data/Appendix source data/S1 F/DMSO ETO+/RAD51.tif
- Expanded View Figure and Appendix source data/Appendix source data/S1 F/DMSO ETO-/
- Expanded View Figure and Appendix source data/Appendix source data/S1 F/DMSO ETO-/DAPI.tif
- Expanded View Figure and Appendix source data/Appendix source data/S1 F/DMSO ETO-/GH2AX.tif
- Expanded View Figure and Appendix source data/Appendix source data/S1 F/DMSO ETO-/RAD51.tif
- Expanded View Figure and Appendix source data/Appendix source data/S1 F/PCAFi ETO+/
- Expanded View Figure and Appendix source data/Appendix source data/S1 F/PCAFi ETO+/DAPI.tif
- Expanded View Figure and Appendix source data/Appendix source data/S1 F/PCAFi ETO+/GH2AX.tif
- Expanded View Figure and Appendix source data/Appendix source data/S1 F/PCAFi ETO+/RAD51.tif
- Expanded View Figure and Appendix source data/Appendix source data/S1 F/PCAFi ETO-/
- Expanded View Figure and Appendix source data/Appendix source data/S1 F/PCAFi ETO-/DAPI.tif
- Expanded View Figure and Appendix source data/Appendix source data/S1 F/PCAFi ETO-/GH2AX.tif
- Expanded View Figure and Appendix source data/Appendix source data/S1 F/PCAFi ETO-/RAD51.tif
- Expanded View Figure and Appendix source data/Expanded View Figure 1/
- Expanded View Figure and Appendix source data/Expanded View Figure 1/EV 1B/
- Expanded View Figure and Appendix source data/Expanded View Figure 1/EV 1B/DMSO 1 h/
- Expanded View Figure and Appendix source data/Expanded View Figure 1/EV 1B/DMSO 1 h/DAPI.tif
- Expanded View Figure and Appendix source data/Expanded View Figure 1/EV 1B/DMSO 1 h/GH2AX.tif
- Expanded View Figure and Appendix source data/Expanded View Figure 1/EV 1B/DMSO 1 h/RAD51.tif
- Expanded View Figure and Appendix source data/Expanded View Figure 1/EV 1B/DMSO 4 h/
- Expanded View Figure and Appendix source data/Expanded View Figure 1/EV 1B/DMSO 4 h/DAPI.tif
- Expanded View Figure and Appendix source data/Expanded View Figure 1/EV 1B/DMSO 4 h/GH2AX.tif
- Expanded View Figure and Appendix source data/Expanded View Figure 1/EV 1B/DMSO 4 h/RAD51.tif
- Expanded View Figure and Appendix source data/Expanded View Figure 1/EV 1B/DMSO 8 h/
- Expanded View Figure and Appendix source data/Expanded View Figure 1/EV 1B/DMSO 8 h/DAPI.tif
- Expanded View Figure and Appendix source data/Expanded View Figure 1/EV 1B/DMSO 8 h/GH2AX.tif
- Expanded View Figure and Appendix source data/Expanded View Figure 1/EV 1B/DMSO 8 h/RAD51.tif
- Expanded View Figure and Appendix source data/Expanded View Figure 1/EV 1B/DMSO ETO-/
- Expanded View Figure and Appendix source data/Expanded View Figure 1/EV 1B/DMSO ETO-/DAPI.tif
- Expanded View Figure and Appendix source data/Expanded View Figure 1/EV 1B/DMSO ETO-/GH2AX.tif
- Expanded View Figure and Appendix source data/Expanded View Figure 1/EV 1B/DMSO ETO-/RAD51.tif
- Expanded View Figure and Appendix source data/Expanded View Figure 1/EV 1B/TSA 1 h/
- Expanded View Figure and Appendix source data/Expanded View Figure 1/EV 1B/TSA 1 h/DAPI.tif
- Expanded View Figure and Appendix source data/Expanded View Figure 1/EV 1B/TSA 1 h/GH2AX.tif
- Expanded View Figure and Appendix source data/Expanded View Figure 1/EV 1B/TSA 1 h/RAD51.tif
- Expanded View Figure and Appendix source data/Expanded View Figure 1/EV 1B/TSA 4 h/
- Expanded View Figure and Appendix source data/Expanded View Figure 1/EV 1B/TSA 4 h/DAPI.tif
- Expanded View Figure and Appendix source data/Expanded View Figure 1/EV 1B/TSA 4 h/GH2AX.tif
- Expanded View Figure and Appendix source data/Expanded View Figure 1/EV 1B/TSA 4 h/RAD51.tif
- Expanded View Figure and Appendix source data/Expanded View Figure 1/EV 1B/TSA 8 h/
- Expanded View Figure and Appendix source data/Expanded View Figure 1/EV 1B/TSA 8 h/DAPI.tif
- Expanded View Figure and Appendix source data/Expanded View Figure 1/EV 1B/TSA 8 h/GH2AX.tif
- Expanded View Figure and Appendix source data/Expanded View Figure 1/EV 1B/TSA 8 h/RAD51.tif
- Expanded View Figure and Appendix source data/Expanded View Figure 1/EV 1B/TSA ETO-/
- Expanded View Figure and Appendix source data/Expanded View Figure 1/EV 1B/TSA ETO-/DAPI.tif
- Expanded View Figure and Appendix source data/Expanded View Figure 1/EV 1B/TSA ETO-/GH2AX.tif
- Expanded View Figure and Appendix source data/Expanded View Figure 1/EV 1B/TSA ETO-/RAD51.tif
- Expanded View Figure and Appendix source data/Expanded View Figure 4/
- Expanded View Figure and Appendix source data/Expanded View Figure 4/EV 4E/
- Expanded View Figure and Appendix source data/Expanded View Figure 4/EV 4E/5KR ETO+/
- Expanded View Figure and Appendix source data/Expanded View Figure 4/EV 4E/5KR ETO+/DAPI.tif
- Expanded View Figure and Appendix source data/Expanded View Figure 4/EV 4E/5KR ETO+/GH2AX.tif
- Expanded View Figure and Appendix source data/Expanded View Figure 4/EV 4E/5KR ETO+/RAD51.tif
- Expanded View Figure and Appendix source data/Expanded View Figure 4/EV 4E/5KR ETO-/
- Expanded View Figure and Appendix source data/Expanded View Figure 4/EV 4E/5KR ETO-/DAPI.tif
- Expanded View Figure and Appendix source data/Expanded View Figure 4/EV 4E/5KR ETO-/GH2AX.tif
- Expanded View Figure and Appendix source data/Expanded View Figure 4/EV 4E/5KR ETO-/RAD51.tif
- Expanded View Figure and Appendix source data/Expanded View Figure 4/EV 4E/EV ETO+/
- Expanded View Figure and Appendix source data/Expanded View Figure 4/EV 4E/EV ETO+/DAPI.tif
- Expanded View Figure and Appendix source data/Expanded View Figure 4/EV 4E/EV ETO+/GH2AX.tif
- Expanded View Figure and Appendix source data/Expanded View Figure 4/EV 4E/EV ETO+/RAD51.tif
- Expanded View Figure and Appendix source data/Expanded View Figure 4/EV 4E/EV ETO-/
- Expanded View Figure and Appendix source data/Expanded View Figure 4/EV 4E/EV ETO-/DAPI.tif
- Expanded View Figure and Appendix source data/Expanded View Figure 4/EV 4E/EV ETO-/GH2AX.tif
- Expanded View Figure and Appendix source data/Expanded View Figure 4/EV 4E/EV ETO-/RAD51.tif
- Expanded View Figure and Appendix source data/Expanded View Figure 4/EV 4E/NC ETO+/
- Expanded View Figure and Appendix source data/Expanded View Figure 4/EV 4E/NC ETO+/DAPI.tif
- Expanded View Figure and Appendix source data/Expanded View Figure 4/EV 4E/NC ETO+/GH2AX.tif
- Expanded View Figure and Appendix source data/Expanded View Figure 4/EV 4E/NC ETO+/RAD51.tif
- Expanded View Figure and Appendix source data/Expanded View Figure 4/EV 4E/NC ETO-/
- Expanded View Figure and Appendix source data/Expanded View Figure 4/EV 4E/NC ETO-/DAPI.tif
- Expanded View Figure and Appendix source data/Expanded View Figure 4/EV 4E/NC ETO-/GH2AX.tif
- Expanded View Figure and Appendix source data/Expanded View Figure 4/EV 4E/NC ETO-/RAD51.tif
- Expanded View Figure and Appendix source data/Expanded View Figure 4/EV 4E/WT ETO+/
- Expanded View Figure and Appendix source data/Expanded View Figure 4/EV 4E/WT ETO+/DAPI.tif
- Expanded View Figure and Appendix source data/Expanded View Figure 4/EV 4E/WT ETO+/GH2X.tif
- Expanded View Figure and Appendix source data/Expanded View Figure 4/EV 4E/WT ETO+/RAD51.tif
- Expanded View Figure and Appendix source data/Expanded View Figure 4/EV 4E/WT ETO-/
- Expanded View Figure and Appendix source data/Expanded View Figure 4/EV 4E/WT ETO-/DAPI.tif
- Expanded View Figure and Appendix source data/Expanded View Figure 4/EV 4E/WT ETO-/GH2AX.tif
- Expanded View Figure and Appendix source data/Expanded View Figure 4/EV 4E/WT ETO-/RAD51.tif
- Expanded View Figure and Appendix source data/Expanded View Figure 5/
- Expanded View Figure and Appendix source data/Expanded View Figure 5/EV 5B/
- Expanded View Figure and Appendix source data/Expanded View Figure 5/EV 5B/NC 0 h/
- Expanded View Figure and Appendix source data/Expanded View Figure 5/EV 5B/NC 0 h/DAPI.tif
- Expanded View Figure and Appendix source data/Expanded View Figure 5/EV 5B/NC 0 h/GH2AX.tif
- Expanded View Figure and Appendix source data/Expanded View Figure 5/EV 5B/NC 0 h/RAD51.tif
- Expanded View Figure and Appendix source data/Expanded View Figure 5/EV 5B/NC 1 h/
- Expanded View Figure and Appendix source data/Expanded View Figure 5/EV 5B/NC 1 h/DAPI.tif
- Expanded View Figure and Appendix source data/Expanded View Figure 5/EV 5B/NC 1 h/GH2AX.tif
- Expanded View Figure and Appendix source data/Expanded View Figure 5/EV 5B/NC 1 h/RAD51.tif
- Expanded View Figure and Appendix source data/Expanded View Figure 5/EV 5B/NC 2 h/
- Expanded View Figure and Appendix source data/Expanded View Figure 5/EV 5B/NC 2 h/DAPI.tif
- Expanded View Figure and Appendix source data/Expanded View Figure 5/EV 5B/NC 2 h/GH2AX.tif
- Expanded View Figure and Appendix source data/Expanded View Figure 5/EV 5B/NC 2 h/RAD51.tif
- Expanded View Figure and Appendix source data/Expanded View Figure 5/EV 5B/NC 24 h/
- Expanded View Figure and Appendix source data/Expanded View Figure 5/EV 5B/NC 24 h/DAPI.tif
- Expanded View Figure and Appendix source data/Expanded View Figure 5/EV 5B/NC 24 h/GH2AX.tif
- Expanded View Figure and Appendix source data/Expanded View Figure 5/EV 5B/NC 24 h/RAD51.tif
- Expanded View Figure and Appendix source data/Expanded View Figure 5/EV 5B/NC 4 h/
- Expanded View Figure and Appendix source data/Expanded View Figure 5/EV 5B/NC 4 h/DAPI.tif
- Expanded View Figure and Appendix source data/Expanded View Figure 5/EV 5B/NC 4 h/GH2AX.tif
- Expanded View Figure and Appendix source data/Expanded View Figure 5/EV 5B/NC 4 h/RAD51.tif
- Expanded View Figure and Appendix source data/Expanded View Figure 5/EV 5B/NC 8 h/
- Expanded View Figure and Appendix source data/Expanded View Figure 5/EV 5B/NC 8 h/DAPI.tif
- Expanded View Figure and Appendix source data/Expanded View Figure 5/EV 5B/NC 8 h/GH2AX.tif
- Expanded View Figure and Appendix source data/Expanded View Figure 5/EV 5B/NC 8 h/RAD51.tif
- Expanded View Figure and Appendix source data/Expanded View Figure 5/EV 5B/NC ETO-/
- Expanded View Figure and Appendix source data/Expanded View Figure 5/EV 5B/NC ETO-/DAPI.tif
- Expanded View Figure and Appendix source data/Expanded View Figure 5/EV 5B/NC ETO-/GH2AX.tif
- Expanded View Figure and Appendix source data/Expanded View Figure 5/EV 5B/NC ETO-/RAD51.tif
- Expanded View Figure and Appendix source data/Expanded View Figure 5/EV 5B/PCAF 0 h/
- Expanded View Figure and Appendix source data/Expanded View Figure 5/EV 5B/PCAF 0 h/DAPI.tif
- Expanded View Figure and Appendix source data/Expanded View Figure 5/EV 5B/PCAF 0 h/GH2AX.tif
- Expanded View Figure and Appendix source data/Expanded View Figure 5/EV 5B/PCAF 0 h/RAD51.tif
- Expanded View Figure and Appendix source data/Expanded View Figure 5/EV 5B/PCAF 1 h/
- Expanded View Figure and Appendix source data/Expanded View Figure 5/EV 5B/PCAF 1 h/DAPI.tif
- Expanded View Figure and Appendix source data/Expanded View Figure 5/EV 5B/PCAF 1 h/GH2AX.tif
- Expanded View Figure and Appendix source data/Expanded View Figure 5/EV 5B/PCAF 1 h/RAD51.tif
- Expanded View Figure and Appendix source data/Expanded View Figure 5/EV 5B/PCAF 2 h/
- Expanded View Figure and Appendix source data/Expanded View Figure 5/EV 5B/PCAF 2 h/DAPI.tif
- Expanded View Figure and Appendix source data/Expanded View Figure 5/EV 5B/PCAF 2 h/GH2AX.tif
- Expanded View Figure and Appendix source data/Expanded View Figure 5/EV 5B/PCAF 2 h/RAD51.tif
- Expanded View Figure and Appendix source data/Expanded View Figure 5/EV 5B/PCAF 24 h/
- Expanded View Figure and Appendix source data/Expanded View Figure 5/EV 5B/PCAF 24 h/DAPI.tif
- Expanded View Figure and Appendix source data/Expanded View Figure 5/EV 5B/PCAF 24 h/GH2AX.tif
- Expanded View Figure and Appendix source data/Expanded View Figure 5/EV 5B/PCAF 24 h/RAD51.tif
- Expanded View Figure and Appendix source data/Expanded View Figure 5/EV 5B/PCAF 4 h/
- Expanded View Figure and Appendix source data/Expanded View Figure 5/EV 5B/PCAF 4 h/DAPI.tif
- Expanded View Figure and Appendix source data/Expanded View Figure 5/EV 5B/PCAF 4 h/GH2AX.tif
- Expanded View Figure and Appendix source data/Expanded View Figure 5/EV 5B/PCAF 4 h/RAD51.tif
- Expanded View Figure and Appendix source data/Expanded View Figure 5/EV 5B/PCAF 8 h/
- Expanded View Figure and Appendix source data/Expanded View Figure 5/EV 5B/PCAF 8 h/DAPI.tif
- Expanded View Figure and Appendix source data/Expanded View Figure 5/EV 5B/PCAF 8 h/GH2AX.tif
- Expanded View Figure and Appendix source data/Expanded View Figure 5/EV 5B/PCAF 8 h/RAD51.tif
- Expanded View Figure and Appendix source data/Expanded View Figure 5/EV 5B/PCAF ETO-/
- Expanded View Figure and Appendix source data/Expanded View Figure 5/EV 5B/PCAF ETO-/DAPI.tif
- Expanded View Figure and Appendix source data/Expanded View Figure 5/EV 5B/PCAF ETO-/GH2AX.tif
- Expanded View Figure and Appendix source data/Expanded View Figure 5/EV 5B/PCAF ETO-/RAD51.tif
- Expanded View Figure and Appendix source data/Expanded View Figure 5/EV 5D/
- Expanded View Figure and Appendix source data/Expanded View Figure 5/EV 5D/sgNC 1 h/
- Expanded View Figure and Appendix source data/Expanded View Figure 5/EV 5D/sgNC 1 h/DAPI.tif
- Expanded View Figure and Appendix source data/Expanded View Figure 5/EV 5D/sgNC 1 h/GH2AX.tif
- Expanded View Figure and Appendix source data/Expanded View Figure 5/EV 5D/sgNC 1 h/RAD51.tif
- Expanded View Figure and Appendix source data/Expanded View Figure 5/EV 5D/sgNC 4 h/
- Expanded View Figure and Appendix source data/Expanded View Figure 5/EV 5D/sgNC 4 h/DAPI.tif
- Expanded View Figure and Appendix source data/Expanded View Figure 5/EV 5D/sgNC 4 h/GH2AX.tif
- Expanded View Figure and Appendix source data/Expanded View Figure 5/EV 5D/sgNC 4 h/RAD51.tif
- Expanded View Figure and Appendix source data/Expanded View Figure 5/EV 5D/sgNC 8 h/
- Expanded View Figure and Appendix source data/Expanded View Figure 5/EV 5D/sgNC 8 h/DAPI.tif
- Expanded View Figure and Appendix source data/Expanded View Figure 5/EV 5D/sgNC 8 h/GH2AX.tif
- Expanded View Figure and Appendix source data/Expanded View Figure 5/EV 5D/sgNC 8 h/RAD51.tif
- Expanded View Figure and Appendix source data/Expanded View Figure 5/EV 5D/sgNC ETO-/
- Expanded View Figure and Appendix source data/Expanded View Figure 5/EV 5D/sgNC ETO-/DAPI.tif
- Expanded View Figure and Appendix source data/Expanded View Figure 5/EV 5D/sgNC ETO-/GH2AX.tif
- Expanded View Figure and Appendix source data/Expanded View Figure 5/EV 5D/sgNC ETO-/RAD51.tif
- Expanded View Figure and Appendix source data/Expanded View Figure 5/EV 5D/sgPCAF 1 h/
- Expanded View Figure and Appendix source data/Expanded View Figure 5/EV 5D/sgPCAF 1 h/DAPI.tif
- Expanded View Figure and Appendix source data/Expanded View Figure 5/EV 5D/sgPCAF 1 h/GH2AX.tif
- Expanded View Figure and Appendix source data/Expanded View Figure 5/EV 5D/sgPCAF 1 h/RAD51.tif
- Expanded View Figure and Appendix source data/Expanded View Figure 5/EV 5D/sgPCAF 4 h/
- Expanded View Figure and Appendix source data/Expanded View Figure 5/EV 5D/sgPCAF 4 h/DAPI.tif
- Expanded View Figure and Appendix source data/Expanded View Figure 5/EV 5D/sgPCAF 4 h/GH2AX.tif
- Expanded View Figure and Appendix source data/Expanded View Figure 5/EV 5D/sgPCAF 4 h/RAD51.tif
- Expanded View Figure and Appendix source data/Expanded View Figure 5/EV 5D/sgPCAF 8 h/
- Expanded View Figure and Appendix source data/Expanded View Figure 5/EV 5D/sgPCAF 8 h/DAPI.tif
- Expanded View Figure and Appendix source data/Expanded View Figure 5/EV 5D/sgPCAF 8 h/GH2AX.tif
- Expanded View Figure and Appendix source data/Expanded View Figure 5/EV 5D/sgPCAF 8 h/RAD51.tif
- Expanded View Figure and Appendix source data/Expanded View Figure 5/EV 5D/sgPCAF ETO-/
- Expanded View Figure and Appendix source data/Expanded View Figure 5/EV 5D/sgPCAF ETO-/DAPI.tif
- Expanded View Figure and Appendix source data/Expanded View Figure 5/EV 5D/sgPCAF ETO-/GH2AX.tif
- Expanded View Figure and Appendix source data/Expanded View Figure 5/EV 5D/sgPCAF ETO-/RAD51.tif
- Expanded View Figure and Appendix source data/Expanded View Figure 5/EV 5E/
- Expanded View Figure and Appendix source data/Expanded View Figure 5/EV 5E/EV ETO+/
- Expanded View Figure and Appendix source data/Expanded View Figure 5/EV 5E/EV ETO+/DAPI.tif
- Expanded View Figure and Appendix source data/Expanded View Figure 5/EV 5E/EV ETO+/GH2AX.tif
- Expanded View Figure and Appendix source data/Expanded View Figure 5/EV 5E/EV ETO+/RAD51.tif
- Expanded View Figure and Appendix source data/Expanded View Figure 5/EV 5E/EV ETO-/
- Expanded View Figure and Appendix source data/Expanded View Figure 5/EV 5E/EV ETO-/DAPI.tif
- Expanded View Figure and Appendix source data/Expanded View Figure 5/EV 5E/EV ETO-/GH2AX.tif
- Expanded View Figure and Appendix source data/Expanded View Figure 5/EV 5E/EV ETO-/RAD51.tif
- Expanded View Figure and Appendix source data/Expanded View Figure 5/EV 5E/PCAF ETO+/
- Expanded View Figure and Appendix source data/Expanded View Figure 5/EV 5E/PCAF ETO+/DAPI.tif
- Expanded View Figure and Appendix source data/Expanded View Figure 5/EV 5E/PCAF ETO+/GH2AX.tif
- Expanded View Figure and Appendix source data/Expanded View Figure 5/EV 5E/PCAF ETO+/RAD51.tif
- Expanded View Figure and Appendix source data/Expanded View Figure 5/EV 5E/PCAF ETO-/
- Expanded View Figure and Appendix source data/Expanded View Figure 5/EV 5E/PCAF ETO-/DAPI.tif
- Expanded View Figure and Appendix source data/Expanded View Figure 5/EV 5E/PCAF ETO-/GH2AX.tif
- Expanded View Figure and Appendix source data/Expanded View Figure 5/EV 5E/PCAF ETO-/RAD51.tif
- Expanded View Figure and Appendix source data/Expanded View Figure 5/EV 5E/PCAF+RAD51 ETO+/
- Expanded View Figure and Appendix source data/Expanded View Figure 5/EV 5E/PCAF+RAD51 ETO+/DAPI.tif
- Expanded View Figure and Appendix source data/Expanded View Figure 5/EV 5E/PCAF+RAD51 ETO+/GH2AX.tif
- Expanded View Figure and Appendix source data/Expanded View Figure 5/EV 5E/PCAF+RAD51 ETO+/RAD51.tif
- Expanded View Figure and Appendix source data/Expanded View Figure 5/EV 5E/PCAF+RAD51 ETO-/
- Expanded View Figure and Appendix source data/Expanded View Figure 5/EV 5E/PCAF+RAD51 ETO-/DAPI.tif
- Expanded View Figure and Appendix source data/Expanded View Figure 5/EV 5E/PCAF+RAD51 ETO-/GH2AX.tif
- Expanded View Figure and Appendix source data/Expanded View Figure 5/EV 5E/PCAF+RAD51 ETO-/RAD51.tif
- Expanded View Figure and Appendix source data/Expanded View Figure 5/EV 5F/
- Expanded View Figure and Appendix source data/Expanded View Figure 5/EV 5F/DETA ETO+.tif
- Expanded View Figure and Appendix source data/Expanded View Figure 5/EV 5F/DETA ETO-.tif
- Expanded View Figure and Appendix source data/Expanded View Figure 5/EV 5F/NC ETO+.tif
- Expanded View Figure and Appendix source data/Expanded View Figure 5/EV 5F/NC ETO-.tif
- Expanded View Figure and Appendix source data/Expanded View Figure 5/EV 5F/WT ETO+.tif
- Expanded View Figure and Appendix source data/Expanded View Figure 5/EV 5F/WT ETO-.tif
- Expanded View Figure and Appendix source data/Expanded View Figure 2/
- Expanded View Figure and Appendix source data/Expanded View Figure 2/EV 2F/
- Expanded View Figure and Appendix source data/Expanded View Figure 2/EV 2F/ETO+ DAPI.tif
- Expanded View Figure and Appendix source data/Expanded View Figure 2/EV 2F/ETO+ GH2AX.tif
- Expanded View Figure and Appendix source data/Expanded View Figure 2/EV 2F/ETO+ PCAF.tif
- Expanded View Figure and Appendix source data/Expanded View Figure 2/EV 2F/ETO- DAPI.tif
- Expanded View Figure and Appendix source data/Expanded View Figure 2/EV 2F/ETO- GH2AX.tif
- Expanded View Figure and Appendix source data/Expanded View Figure 2/EV 2F/ETO- PCAF.tif
- Expanded View Figure and Appendix source data/Expanded View Figure 2/EV 2G/
- Expanded View Figure and Appendix source data/Expanded View Figure 2/EV 2G/eto+ dapi.tif
- Expanded View Figure and Appendix source data/Expanded View Figure 2/EV 2G/eto+ pcaf.tif
- Expanded View Figure and Appendix source data/Expanded View Figure 2/EV 2G/eto+ rad.tif
- Expanded View Figure and Appendix source data/Expanded View Figure 2/EV 2G/eto- dapi.tif
- Expanded View Figure and Appendix source data/Expanded View Figure 2/EV 2G/eto- pcaf-1.tif
- Expanded View Figure and Appendix source data/Expanded View Figure 2/EV 2G/eto- rad.tif
